# Supplementary material for: The Kappa Opioid Receptor Agonist 16-Bromo Salvinorin A Has Anti-Cocaine Effects without Significant Effects on Locomotion, Food Reward, Learning and Memory, or Anxiety and Depressive-like Behaviors
Source: Molecules. 2023 Jun 19;28(12):4848. doi: 10.3390/molecules28124848 (PMC10304272; doi:10.3390/molecules28124848)
Supplement: Supplementary file 1 [file molecules-28-04848-s001.zip]

Archive with 1 entries (1 files):
- molecules-2408394-supplementary.pdf
